# Supplementary material for: The Identification and Expression Analysis of the Nitraria sibirica Pall. Auxin-Response Factor (ARF) Gene Family
Source: Int J Mol Sci. 2022 Sep 22;23(19):11122. doi: 10.3390/ijms231911122 (PMC9570472; doi:10.3390/ijms231911122)
Supplement: Supplementary file 1 [file ijms-23-11122-s001.zip]

Archive with 1 entries (1 files):
- ijms-1869934-supplementary.pdf
